# Supplementary material for: Patient-Reported Outcomes and Functional Recovery After Treatment for Laryngeal Cancer: A Scoping Review of Instruments, Domains, and Clinical Integration
Source: J Clin Med. 2026 Jun 23;15(13):4872. doi: 10.3390/jcm15134872 (PMC13362266; doi:10.3390/jcm15134872)
Supplement: Supplementary file 1 [file jcm-15-04872-s001.zip]

Archive with 3 entries (3 files):
- Supplementary File S1.pdf
- Supplementary File S2.pdf
- Supplementary_Table_S1.xlsx
