# Supplementary material for: Patient-Reported Outcomes and Functional Recovery After Treatment for Laryngeal Cancer: A Scoping Review of Instruments, Domains, and Clinical Integration
Source: J Clin Med. 2026 Jun 23;15(13):4872. doi: 10.3390/jcm15134872 (PMC13362266; doi:10.3390/jcm15134872)
Supplement: Supplementary file 1 [file jcm-15-04872-s001.zip › Supplementary_Table_S1.xlsx]

## Sheet: Supplementary Table S1
Author	Year	Country	Study design type	Sample size	Population	Treatment type	Main PROM(s)	Follow-up (months)
Robertson SM	2013	United Kingdom	Cross-sectional	147	Laryngeal cancer patients	Surgery/RT/CRT	UW-QOL	36
Yan MX	2012	China	Cross-sectional	96	Post-partial laryngectomy patients	Surgery	SWAL-QOL	NR
Topaloglu I	2012	Turkey	Retrospective cohort	30	SCL-CHP patients	Surgery	MDADI	56.2
Gadepalli C	2012	United Kingdom	Retrospective cohort	97	Larynx/hypopharynx cancer patients	Surgery	NR	12–228
Hamid OA	2011	Egypt	Prospective longitudinal	60	Newly diagnosed laryngeal cancer patients	Surgery/RT/Combined	EORTC QLQ-C30	6
Kujath M	2011	Canada	Prospective nonrandomized cohort	79	Stage I–II glottic carcinoma patients	Surgery vs radiotherapy	NR	24
Robertson SM	2012	United Kingdom	Cross-sectional (audit-based)	179	Total laryngectomy patients	Surgery ± radiotherapy	UW-QOL	96
Giordano L	2011	Italy	Prospective	42	Total laryngectomy patients (prosthesis vs oesophageal vs controls)	Surgery	SF-36	12
Varghese BT	2011	India	Prospective cross-over	113	Laryngectomy patients (rehabilitated vs non-rehabilitated)	Surgery	EORTC QLQ-C30	NR
Killguß H	2011	Germany	Cross-sectional	65	T1–T2 laryngeal carcinoma patients	Surgery ± RT/CT	VHI	NR
Lee MT	2010	United Kingdom	Cross-sectional	43	Total laryngectomy patients at least 1 year post-op	Surgery ± radiotherapy	EORTC QLQ-C30	NR
Evans E	2009	United Kingdom	Cross-sectional	62	Total laryngectomy patients (SVR vs non-SVR)	Surgery ± RT	VHI	NR
Olthoff A	2009	Germany	Mixed	39	Locally advanced laryngeal cancer	Surgery + RT	EORTC QLQ-C30	80.8
de Casso C	2008	United Kingdom	Case series	121	Post-laryngectomy SCC patients	Surgery ± RT	NR	6–12
Trivedi NP	2008	India	Cross-sectional	40	Advanced laryngeal cancer (stage III–IV)	Surgery vs chemoradiotherapy	FACT-H&N	12
Johansson M	2008	Sweden	Longitudinal	100	Laryngeal cancer (Tis–T4)	Radiotherapy ± surgery/chemotherapy	S-SECEL	12
Minovi A	2008	Germany	Cross-sectional	69	Laryngeal cancer post-treatment	Laser surgery ± RT	EORTC QLQ-C30	59
Roh JL	2007	South Korea	Prospective	75	Early glottic carcinoma (Tis–T1)	Laser cordectomy	QLQ-H&N35	12
Schindler A	2007	Italy	Retrospective	31	T1b glottic carcinoma after horizontal glottectomy	Horizontal glottectomy	VHI	40
Peretti G	2006	Italy	Retrospective matched comparison	28	Supraglottic SCC treated with ESL or ONSL	Surgery	VHI	≥24
Olthoff A	2006	Germany	Prospective cohort	146	Laryngeal carcinoma after curative treatment	Surgery ± RT	EORTC QLQ-C30	14
Strek P	2005	Poland	Cross-sectional	95	Patients after partial laryngectomy (supraglottic cancer)	Partial laryngectomy	MDADI	NR
Fung K	2005	USA	Prospective Phase II trial	97	Advanced laryngeal cancer (Stage III–IV)	Chemoradiotherapy ± salvage laryngectomy	V-RQOL	40
LoTempio MM	2005	USA	Cross-sectional multicenter	49	Stage II–IV laryngeal SCC post CRT vs TL+RT	Chemoradiation vs total laryngectomy + RT	UW-QOL v4	27
Ohlwein S	2005	Germany	Cross-sectional	44	Laryngeal cancer after laser surgery + voice rehabilitation	Laser surgery + voice rehabilitation	EORTC QLQ-C30	67
Peeters AJGE	2004	Netherlands	Retrospective comparative	102	T1a glottic carcinoma treated with laser vs radiotherapy	Endoscopic laser surgery vs radiotherapy	VHI	12+
Peretti G	2003	Italy	Prospective cohort	89	Tis–T1 glottic carcinoma treated with cordectomy	Endoscopic cordectomy	VHI	NR
Finizia C	2001	Sweden	Cross-sectional	125	Laryngeal cancer post-treatment (RT vs TEP vs electrolarynx)	Radiotherapy vs laryngectomy + speech rehabilitation	SIP	36
Bhabra M	2025	United Kingdom	Prospective multicentre cohort	137	T1–T2 laryngeal cancer treated with TLM vs radiotherapy	Transoral laser microsurgery vs radiotherapy	VHI-10	6
Armo U	2025	India	Prospective cohort	100	Advanced laryngeal and oral cancer undergoing extensive surgery	Extensive surgery (laryngectomy/reconstruction)	EORTC QLQ-C30	6
Breda E	2025	Portugal	Retrospective cohort	82	Locally advanced glottic cancer treated with TOLM	TOLM (laser surgery)	VHI-10	>12
Murariu MO	2025	Romania	Prospective cohort	75	Laryngeal cancer (TL vs PL vs CRT)	Surgery / CRT	EORTC QLQ-H&N35	12
Jia L	2025	China	Prospective	30	Patients after partial laryngectomy for laryngeal cancer	Partial laryngectomy	MDADI	NR
Lechien	2025	Belgium; France	Prospective uncontrolled study	96	Patients with cT1 glottic squamous cell carcinoma treated with transoral laser cordectomy types I, II, III, and VI	Transoral laser cordectomy	Voice Handicap Index (VHI)	12
Schipor-Diaconu	2024	Romania	Randomized controlled trial	92	Patients with stage III–IV laryngeal squamous cell carcinoma undergoing total laryngectomy	Total laryngectomy + swallowing exercises	FOIS	12
Seidler	2025	Brazil	Prospective cohort study	31	Patients undergoing supracricoid partial laryngectomy for laryngeal cancer	Supracricoid partial laryngectomy	EORTC QLQ-C30	69.2
Perryman M	2025	USA	Cross-sectional survey	157	Postlaryngectomy patients undergoing communication rehabilitation	Laryngectomy + speech rehabilitation	NR	NR
Singh	2024	India	Prospective study	30	Patients with early-stage glottic squamous cell carcinoma cT1a-T1bN0M0 treated with definitive hypofractionated radiotherapy	Definitive hypofractionated radiotherapy	VHI-10	6
Chen	2025	China	Quasi-experimental study	68	Patients with laryngeal cancer undergoing surgery and postoperative home care	Surgical treatment plus standard nursing or workshop transitional care	QLICP-HN	2
Karlsson T	2024	Sweden	Randomized controlled trial	77	Laryngeal cancer patients post-radiotherapy undergoing voice rehabilitation	Radiotherapy ± chemotherapy	EORTC QLQ-HN35	60
Huang Q	2024	China	Retrospective study	40	Laryngeal cancer patients after open partial laryngectomy	Surgery (open partial laryngectomy)	NR	NR
Liu	2024	China	Retrospective cohort study	31	Patients with laryngeal cancer undergoing supracricoid partial laryngectomy	Supracricoid partial laryngectomy	MDADI	29
Reinhardt P	2022	Switzerland	Randomized phase III trial protocol	34	Unilateral stage 0-I early-stage glottic larynx cancer (cTis/cT1a)	SVCI vs TLM	VHI	24
Lechien	2022	France	Prospective uncontrolled study	131	Patients with early-stage vocal fold squamous cell carcinoma undergoing type I-VI transoral CO2 laser cordectomy and speech therapy	Transoral CO2 laser cordectomy	VHI	12
Yilmaz	2023	Turkey	Retrospective cohort study	172	Patients with large T1a glottic cancer treated with cordectomy type I type II or radiotherapy	Cordectomy type I; cordectomy type II; radiotherapy	VHI-30	24
Zhu	2022	China	Prospective randomized controlled study	66	Patients with laryngeal cancer and dysphagia after total laryngectomy and radiotherapy	Swallowing training plus nutritional intervention vs standard care	EORTC QLQ-C30	3
D’Alatri	2022	Italy	Cross-sectional cohort study	45	Patients with advanced laryngeal cancer undergoing OPHL type II or total laryngectomy with voice prosthesis	OPHL type II vs total laryngectomy with voice prosthesis	UW-QoL-v4	55.91
Karlsson	2022	Sweden	Randomized controlled trial	74	Patients with laryngeal cancer treated with radiotherapy randomized to voice rehabilitation or control	Radiotherapy with or without chemotherapy plus voice rehabilitation	S-SECEL	36
Lechien	2022	France	Prospective cohort study	60	Patients with early-stage vocal fold squamous cell carcinoma undergoing type 1 or type 2 transoral CO2 laser cordectomy	Transoral CO2 laser cordectomy	VHI	12
Bozec	2021	France	Cross-sectional study	48	Laryngectomized patients with successful voice restoration using tracheoesophageal prosthesis	Total laryngectomy with TEP	EORTC QLQ-C30	67
Nakai	2021	Brazil	Cross-sectional comparative survey study	33	Patients with advanced laryngeal cancer fully rehabilitated after total laryngectomy or supracricoid partial laryngectomy	Total laryngectomy or supracricoid partial laryngectomy	EORTC QLQ-C30	20.1 TL; 26 SPL
Cocuzza	2020	Italy	Retrospective cohort study	54	Patients with total laryngectomy undergoing tracheoesophageal prosthesis or esophageal voice rehabilitation	Total laryngectomy with voice rehabilitation	V-RQOL	134.4
Antin	2021	France	Retrospective cohort study	133	Patients undergoing total laryngectomy or pharyngolaryngectomy	Total laryngectomy or pharyngolaryngectomy	EORTC QLQ-C30	NR
Balaji	2020	India	Retrospective cohort study (prospectively maintained database)	67	Patients undergoing total laryngectomy for laryngeal and hypopharyngeal malignancies	Total laryngectomy with or without pharyngectomy	NR	18
Zica	2020	Brazil	Cross-sectional study	31	Patients undergoing extended supratracheal laryngectomy with tracheohyoidoepiglottopexy	Extended supratracheal laryngectomy (THEP)	MDADI	34.36
Souza	2020	Brazil	Cross-sectional study	95	Patients after total laryngectomy for advanced laryngeal cancer	Total laryngectomy ± neck dissection ± pharyngectomy	UW-QOL	47.5
Lee	2020	United Kingdom	Cross-sectional study	221	Laryngectomees after total laryngectomy (>3 months post-treatment)	Total laryngectomy ± reconstruction ± adjuvant therapy	SOAL	NR
Johansson	2020	Sweden	Randomized controlled trial	66	Patients with laryngeal cancer treated with radiotherapy	Radiotherapy ± chemotherapy + voice rehabilitation	EORTC QLQ-C30	12
Hamzany	2021	France	Prospective cohort study	55	Male patients with early glottic cancer treated with CO2 laser cordectomy	Transoral CO2 laser cordectomy	VHI	12
Demir	2021	Turkey	Retrospective cohort study	51	Patients with early-stage glottic carcinoma treated with ECRM laser cordectomy or radiotherapy	ECRM vs laser cordectomy vs radiotherapy	V-RQOL	12
Mekis	2019	Slovenia	Prospective cohort study	50	Patients with T1N0M0 glottic carcinoma treated with radiotherapy	Radiotherapy	VHI	3
Allegra	2019	Italy	Cross-sectional study	67	Total laryngectomized patients rehabilitated with esophageal speech or tracheoesophageal speech	Total laryngectomy with speech rehabilitation (ES vs TES)	VHI	NR
Mehel	2021	Turkey	Prospective cohort study	37	Patients with early-stage glottic carcinoma treated with radiotherapy or microsurgical cordectomy	Radiotherapy vs microsurgical cordectomy	VHI-10	3
Yang	2019	China	Prospective cohort study	68	Patients undergoing partial laryngectomy for laryngeal carcinoma	Partial laryngectomy	SWAL-QOL	12
Sencan	2020	Turkey	Prospective cohort study	46	Patients with Tis–T1a glottic carcinoma treated with microscopic diode laser surgery	Microscopic diode laser surgery (cordectomy types I–IV)	VHI	6
Lane	2019	Canada	Prospective cohort study	87	Patients with early glottic carcinoma treated with transoral laser microsurgery	Transoral laser microsurgery	VHI-10	24
Hendriksma	2019	Netherlands	Prospective longitudinal study	61	Patients with extended T1 and limited T2 glottic carcinoma treated with TLM	Transoral CO2 laser microsurgery	VHI-30	24
Strieth	2019	Germany	Randomized controlled trial	30	Patients with unilateral high-grade dysplasia carcinoma in situ or early glottic cancer (Tis T1a) undergoing TLM-KTP or TLM-CO2	TLM-KTP vs TLM-CO2	VHI-30	6
Longobardi	2019	Italy	Controlled clinical trial	32	Patients after total laryngectomy undergoing speech therapy with or without psychological support	Rehabilitation (speech therapy ± psychological support)	I-SECEL	NR
Naunheim	2020	USA	Retrospective cohort study	31	Patients with early-stage laryngeal cancer treated with radiation with serial voice assessments	Radiotherapy	VHI-10	9.6
Mu	2018	China	Retrospective cohort study	59	Chinese patients with laryngeal cancer treated with radiotherapy	Radiotherapy	EORTC QLQ-C30	3
Zhang	2018	China	Retrospective controlled study	83	Patients with laryngeal cancer after radiotherapy (VRT vs waiting list control)	Radiotherapy + voice rehabilitation training	Patient Perception Measures	3
Rzepakowska	2019	Poland	Prospective cohort	137	Patients with benign, precancerous, and malignant glottic lesions treated with microdirect laryngoscopy	Microdirect laryngoscopy (± laser cordectomy)	VHI	12
Watson	2018	Australia	Prospective cohort (long-term follow-up)	41	Patients with early glottic cancer treated with radiotherapy (long-term survivors)	Radiotherapy	VR-QOL	~132
Hsin	2017	Taiwan	Prospective cohort	74	Patients with early glottic cancer undergoing TLM	Transoral laser microsurgery	EORTC QLQ-C30	12
Valls-Mateus	2016	Spain	Prospective longitudinal	62	Disease-free patients with laryngeal carcinoma treated with TLM	Transoral laser microsurgery	UW-QOL v4	~60
Fink	2016	USA	Retrospective case series	42	Patients with recurrent laryngeal squamous cell carcinoma after radiation treated with salvage TLM	Salvage transoral laser microsurgery	MDADI	NR
Janssens	2016	Netherlands	Randomized phase III trial	345	Patients with T2–T4 laryngeal cancer treated with accelerated radiotherapy ± ARCON	Radiotherapy (AR vs ARCON)	EORTC QLQ-C30	24
Tuomi	2017	Sweden	Randomized controlled trial	42	Patients with laryngeal cancer treated with radiotherapy and randomized to voice rehabilitation vs control	Radiotherapy + voice rehabilitation	S-SECEL	12
Karlsson	2016	Sweden	Prospective longitudinal	40	Patients with laryngeal cancer (Tis–T3) treated with radiotherapy (control cohort from RCT)	Radiotherapy	S-SECEL	12
Luo	2016	China	Cross-sectional	92	Postsurgical laryngeal carcinoma patients (≥12 months after surgery; SCC)	Surgery (± RT/CT)	VHI	NR
Miyoshi	2016	Japan	Cross-sectional	30	Male patients after total laryngectomy using tracheoesophageal speech with voice prosthesis	Total laryngectomy + voice prosthesis	SF-8	32.6
Perry	2015	Australia	Cross-sectional	83	Total laryngectomy survivors recruited from laryngectomy associations	Total laryngectomy	WHOQOL-BREF	9.5 years post-diagnosis (mean)
Karlsson	2015	Sweden	Randomized controlled trial	74	Laryngeal cancer patients treated with radiotherapy	Radiotherapy	EORTC QLQ-C30	6 months
Gourin	2014	USA	Retrospective cohort	2370	Elderly patients (≥66 years) with laryngeal squamous cell carcinoma	Surgery / Radiotherapy / Chemoradiotherapy	NR	~60 months
Tomifuji	2016	Japan	Retrospective cohort	86	Patients with T1–T3 laryngeal and pharyngeal cancer undergoing TOVS	Transoral videolaryngoscopic surgery (TOVS)	FOSS	6
Rinkel	2014	Netherlands	Cross-sectional	88	Laryngeal cancer patients ≥3 months post-treatment	Mixed (laser, RT, CRT, laryngectomy)	VHI	6–58
Arias	2014	Spain	Cross-sectional	91	Disease-free patients with early glottic cancer (T1–T2N0) treated with RT or surgery	Radiotherapy vs conservative surgery	EORTC QLQ-C30	63
Laoufi	2014	France	Retrospective	95	Disease-free patients with T1a glottic carcinoma treated with RT or laser surgery	Radiotherapy vs transoral laser surgery	VHI-30	96
Metreau	2014	France	Retrospective	47	Disease-free patients with advanced pharyngolaryngeal carcinoma (stage III–IV) treated with CRT or total laryngectomy	Total laryngectomy + RT vs concurrent chemoradiotherapy	EORTC QLQ-C30	46
Al-Mamgani	2013	Netherlands	Retrospective + prospective component	1050	Patients with T1–T2N0 glottic cancer treated with radiotherapy	Radiotherapy	EORTC QLQ-C30	48
Vilaseca	2013	Spain	Prospective longitudinal	93	Disease-free patients with laryngeal cancer treated with transoral laser microsurgery (TLM)	Transoral laser microsurgery (TLM)	UW-QOL	12
Friedman	2013	USA	Retrospective cohort	92	Patients with early glottic cancer (T1–T2) treated with KTP laser	KTP laser photoangiolytic surgery	V-RQOL	15.9
Peretti	2013	Italy	Retrospective cohort	89	Patients with T2–T3 glottic squamous cell carcinoma treated with transoral laser surgery	Transoral laser surgery (TLS)	VHI	≥18
Remmelts	2013	Netherlands	Retrospective cohort	248	Patients with early-stage (Tis–T2) glottic laryngeal carcinoma treated with laser surgery or radiotherapy	Laser surgery vs radiotherapy	VHI (physical subscale)	≥12
